# Supplementary material for: Proton Pump Inhibitors and Disproportionate Reporting of Acute Kidney Injury and Tubulointerstitial Nephritis: A FAERS Pharmacovigilance Study, 2020–2025
Source: J Clin Med. 2026 Feb 6;15(3):1298. doi: 10.3390/jcm15031298 (PMC12897620; doi:10.3390/jcm15031298)
Supplement: Supplementary file 1 [file jcm-15-01298-s001.zip]

Archive with 1 entries (1 files):
- jcm-4101330-supplementary.pdf
